# Supplementary material for: PKR Binds Enterovirus IRESs, Displaces Host Translation Factors, and Impairs Viral Translation to Enable Innate Antiviral Signaling
Source: mBio. 2022 Jun 2;13(3):e00854-22. doi: 10.1128/mbio.00854-22 (PMC9239082; doi:10.1128/mbio.00854-22)
Supplement: TABLE S3 [file mbio.00854-22-s0003.xlsx]

## Sheet: Sheet1
					Total protein counts
					A375	A375+IFN	NC	A375+RIPO
Acetyl-CoA carboxylase 1 OS=Homo sapiens GN=ACACA PE=1 SV=2	ACACA_HUMAN	ACACA	266 kDa		4030	4500	1649	5652
Keratin, type II cytoskeletal 1 OS=Homo sapiens GN=KRT1 PE=1 SV=6	K2C1_HUMAN	KRT1	66 kDa		1425	1652	1915	1353
Keratin, type I cytoskeletal 9 OS=Homo sapiens GN=KRT9 PE=1 SV=3	K1C9_HUMAN	KRT9	62 kDa		988	1440	1753	1078
Keratin, type I cytoskeletal 10 OS=Homo sapiens GN=KRT10 PE=1 SV=6	K1C10_HUMAN	KRT10	59 kDa		894	749	857	861
Keratin, type II cytoskeletal 2 epidermal OS=Homo sapiens GN=KRT2 PE=1 SV=2	K22E_HUMAN	KRT2	65 kDa		620	602	978	803
Acetyl-CoA carboxylase 2 OS=Homo sapiens GN=ACACB PE=1 SV=3	ACACB_HUMAN	ACACB	277 kDa		501	611	189	747
Glycine--tRNA ligase OS=Homo sapiens GN=GARS PE=1 SV=3	GARS_HUMAN	GARS	83 kDa		435	383	4	612
ATP-dependent RNA helicase A OS=Homo sapiens GN=DHX9 PE=1 SV=4	DHX9_HUMAN	DHX9	141 kDa		408	532	17	551
Keratin, type I cytoskeletal 14 OS=Homo sapiens GN=KRT14 PE=1 SV=4	K1C14_HUMAN	KRT14	52 kDa		480	442	321	393
Trypsin OS=Sus scrofa PE=1 SV=1	TRYP_PIG		24 kDa		375	504	625	380
Keratin, type I cytoskeletal 16 OS=Homo sapiens GN=KRT16 PE=1 SV=4	K1C16_HUMAN	KRT16	51 kDa		463	412	221	366
Keratin, type II cytoskeletal 6A OS=Homo sapiens GN=KRT6A PE=1 SV=3	K2C6A_HUMAN	KRT6A	60 kDa		449	435	259	323
Keratin, type II cytoskeletal 6C OS=Homo sapiens GN=KRT6C PE=1 SV=3	K2C6C_HUMAN	KRT6C	60 kDa		439	424	258	321
Keratin, type II cytoskeletal 6B OS=Homo sapiens GN=KRT6B PE=1 SV=5	K2C6B_HUMAN	KRT6B	60 kDa		443	446	336	319
Tubulin beta chain OS=Homo sapiens GN=TUBB PE=1 SV=2	TBB5_HUMAN	TUBB	50 kDa		392	232	467	314
Tubulin beta-4B chain OS=Homo sapiens GN=TUBB4B PE=1 SV=1	TBB4B_HUMAN	TUBB4B	50 kDa		365	226	441	297
Plectin OS=Homo sapiens GN=PLEC PE=1 SV=3	PLEC_HUMAN	PLEC	532 kDa		243	117	320	284
Desmoplakin OS=Homo sapiens GN=DSP PE=1 SV=3	DESP_HUMAN	DSP	332 kDa		310	260	237	275
Poly(rC)-binding protein 2 OS=Homo sapiens GN=PCBP2 PE=1 SV=1	PCBP2_HUMAN	PCBP2	39 kDa		184	197	26	274
Keratin, type II cytoskeletal 5 OS=Homo sapiens GN=KRT5 PE=1 SV=3	K2C5_HUMAN	KRT5	62 kDa		313	319	335	296
Tubulin beta-2A chain OS=Homo sapiens GN=TUBB2A PE=1 SV=1	TBB2A_HUMAN	TUBB2A	50 kDa		310	192	387	248
Tubulin beta-4A chain OS=Homo sapiens GN=TUBB4A PE=1 SV=2	TBB4A_HUMAN	TUBB4A	50 kDa		294	177	345	237
Insulin-like growth factor 2 mRNA-binding protein 1 OS=Homo sapiens GN=IGF2BP1 PE=1 SV=2	IF2B1_HUMAN	IGF2BP1	63 kDa		138	182	11	235
Serum albumin OS=Bos taurus GN=ALB PE=1 SV=4	ALBU_BOVIN	ALB	69 kDa		150	203	209	230
Poly(rC)-binding protein 1 OS=Homo sapiens GN=PCBP1 PE=1 SV=2	PCBP1_HUMAN	PCBP1	37 kDa		139	159	41	220
Hornerin OS=Homo sapiens GN=HRNR PE=1 SV=2	HORN_HUMAN	HRNR	282 kDa		159	186	172	199
Insulin-like growth factor 2 mRNA-binding protein 3 OS=Homo sapiens GN=IGF2BP3 PE=1 SV=2	IF2B3_HUMAN	IGF2BP3	64 kDa		111	163	13	183
Tubulin alpha-1B chain OS=Homo sapiens GN=TUBA1B PE=1 SV=1	TBA1B_HUMAN	TUBA1B	50 kDa		178	127	195	183
Neuroblast differentiation-associated protein AHNAK OS=Homo sapiens GN=AHNAK PE=1 SV=2	AHNK_HUMAN	AHNAK	629 kDa		176	120	134	170
Tubulin beta-3 chain OS=Homo sapiens GN=TUBB3 PE=1 SV=2	TBB3_HUMAN	TUBB3	50 kDa		232	139	293	169
Insulin-like growth factor 2 mRNA-binding protein 2 OS=Homo sapiens GN=IGF2BP2 PE=1 SV=2	IF2B2_HUMAN	IGF2BP2	66 kDa		88	116	10	162
Interferon-induced, double-stranded RNA-activated protein kinase OS=Homo sapiens GN=EIF2AK2 PE=1 SV=2	E2AK2_HUMAN	EIF2AK2	62 kDa		40	73	2	158
Tubulin alpha-1C chain OS=Homo sapiens GN=TUBA1C PE=1 SV=1	TBA1C_HUMAN	TUBA1C	50 kDa		140	100	157	153
Keratin, type I cytoskeletal 17 OS=Homo sapiens GN=KRT17 PE=1 SV=2	K1C17_HUMAN	KRT17	48 kDa		199	192	143	143
Tubulin alpha-4A chain OS=Homo sapiens GN=TUBA4A PE=1 SV=1	TBA4A_HUMAN	TUBA4A	50 kDa		142	103	0	141
Interleukin enhancer-binding factor 3 OS=Homo sapiens GN=ILF3 PE=1 SV=3	ILF3_HUMAN	ILF3	95 kDa		131	152	7	131
Nucleolin OS=Homo sapiens GN=NCL PE=1 SV=3	NUCL_HUMAN	NCL	77 kDa		87	88	27	131
Pyruvate carboxylase, mitochondrial OS=Homo sapiens GN=PC PE=1 SV=2	PYC_HUMAN	PC	130 kDa		109	351	49	131
Heat shock cognate 71 kDa protein OS=Homo sapiens GN=HSPA8 PE=1 SV=1	HSP7C_HUMAN	HSPA8	71 kDa		138	136	137	130
Interferon-induced protein with tetratricopeptide repeats 5 OS=Homo sapiens GN=IFIT5 PE=1 SV=1	IFIT5_HUMAN	IFIT5	56 kDa		74	110	1	126
Tubulin beta-6 chain OS=Homo sapiens GN=TUBB6 PE=1 SV=1	TBB6_HUMAN	TUBB6	50 kDa		156	89	175	119
Serum albumin OS=Homo sapiens GN=ALB PE=1 SV=2	ALBU_HUMAN	ALB	69 kDa		551	124	116	117
Clathrin heavy chain 1 OS=Homo sapiens GN=CLTC PE=1 SV=5	CLH1_HUMAN	CLTC	192 kDa		106	98	72	114
Propionyl-CoA carboxylase alpha chain, mitochondrial OS=Homo sapiens GN=PCCA PE=1 SV=4	PCCA_HUMAN	PCCA	80 kDa		56	265	23	108
Probable ATP-dependent RNA helicase DHX58 OS=Homo sapiens GN=DHX58 PE=1 SV=1	DHX58_HUMAN	DHX58	77 kDa		29	68	0	107
Keratin, type II cytoskeletal 1b OS=Homo sapiens GN=KRT77 PE=2 SV=3	K2C1B_HUMAN	KRT77	62 kDa		165	175	227	103
Keratin, type II cytoskeletal 75 OS=Homo sapiens GN=KRT75 PE=1 SV=2	K2C75_HUMAN	KRT75	60 kDa		138	100	99	99
Vimentin OS=Homo sapiens GN=VIM PE=1 SV=4	VIME_HUMAN	VIM	54 kDa		74	33	114	98
Double-stranded RNA-binding protein Staufen homolog 1 OS=Homo sapiens GN=STAU1 PE=1 SV=2	STAU1_HUMAN	STAU1	63 kDa		83	84	13	94
Keratin, type II cytoskeletal 3 OS=Homo sapiens GN=KRT3 PE=1 SV=3	K2C3_HUMAN	KRT3	64 kDa		0	65	111	91
Keratin, type II cytoskeletal 80 OS=Homo sapiens GN=KRT80 PE=1 SV=2	K2C80_HUMAN	KRT80	51 kDa		99	59	83	89
Cytoplasmic dynein 1 heavy chain 1 OS=Homo sapiens GN=DYNC1H1 PE=1 SV=5	DYHC1_HUMAN	DYNC1H1	532 kDa		80	49	67	88
Myosin-9 OS=Homo sapiens GN=MYH9 PE=1 SV=4	MYH9_HUMAN	MYH9	227 kDa		134	95	68	88
Proliferation-associated protein 2G4 OS=Homo sapiens GN=PA2G4 PE=1 SV=3	PA2G4_HUMAN	PA2G4	44 kDa		54	61	12	83
Filaggrin OS=Homo sapiens GN=FLG PE=1 SV=3	FILA_HUMAN	FLG	435 kDa		85	38	32	83
Double-stranded RNA-binding protein Staufen homolog 2 OS=Homo sapiens GN=STAU2 PE=1 SV=1	STAU2_HUMAN	STAU2	63 kDa		62	64	3	81
Keratin, type II cytoskeletal 79 OS=Homo sapiens GN=KRT79 PE=1 SV=2	K2C79_HUMAN	KRT79	58 kDa		93	0	104	81
Filamin-A OS=Homo sapiens GN=FLNA PE=1 SV=4	FLNA_HUMAN	FLNA	281 kDa		95	73	94	79
Keratin, type I cytoskeletal 13 OS=Homo sapiens GN=KRT13 PE=1 SV=4	K1C13_HUMAN	KRT13	50 kDa		131	113	103	79
Glyceraldehyde-3-phosphate dehydrogenase OS=Homo sapiens GN=GAPDH PE=1 SV=3	G3P_HUMAN	GAPDH	36 kDa		113	68	109	77
Desmoglein-1 OS=Homo sapiens GN=DSG1 PE=1 SV=2	DSG1_HUMAN	DSG1	114 kDa		83	69	76	76
Bifunctional glutamate/proline--tRNA ligase OS=Homo sapiens GN=EPRS PE=1 SV=5	SYEP_HUMAN	EPRS	171 kDa		55	39	35	75
Actin, cytoplasmic 1 OS=Homo sapiens GN=ACTB PE=1 SV=1	ACTB_HUMAN	ACTB	42 kDa		119	68	81	75
Heat shock 70 kDa protein 1A OS=Homo sapiens GN=HSPA1A PE=1 SV=1	HS71A_HUMAN (+1)	HSPA1A	70 kDa		68	57	50	74
Methylcrotonoyl-CoA carboxylase subunit alpha, mitochondrial OS=Homo sapiens GN=MCCC1 PE=1 SV=3	MCCA_HUMAN	MCCC1	80 kDa		45	376	23	73
Methylcrotonoyl-CoA carboxylase beta chain, mitochondrial OS=Homo sapiens GN=MCCC2 PE=1 SV=1	MCCB_HUMAN	MCCC2	61 kDa		37	242	22	72
Filaggrin-2 OS=Homo sapiens GN=FLG2 PE=1 SV=1	FILA2_HUMAN	FLG2	248 kDa		69	54	67	72
Junction plakoglobin OS=Homo sapiens GN=JUP PE=1 SV=3	PLAK_HUMAN	JUP	82 kDa		86	78	80	72
Keratin, type I cytoskeletal 15 OS=Homo sapiens GN=KRT15 PE=1 SV=3	K1C15_HUMAN	KRT15	49 kDa		114	89	63	70
Helicase with zinc finger domain 2 OS=Homo sapiens GN=HELZ2 PE=1 SV=6	HELZ2_HUMAN	HELZ2	295 kDa		0	7	0	68
Constitutive coactivator of PPAR-gamma-like protein 1 OS=Homo sapiens GN=FAM120A PE=1 SV=2	F120A_HUMAN	FAM120A	122 kDa		51	57	4	67
Streptavidin OS=Streptomyces avidinii PE=1 SV=1	SAV_STRAV		19 kDa		56	78	65	67
Heat shock protein HSP 90-beta OS=Homo sapiens GN=HSP90AB1 PE=1 SV=4	HS90B_HUMAN	HSP90AB1	83 kDa		70	75	118	67
Keratin, type II cytoskeletal 4 OS=Homo sapiens GN=KRT4 PE=1 SV=4	K2C4_HUMAN	KRT4	57 kDa		83	56	80	67
Propionyl-CoA carboxylase beta chain, mitochondrial OS=Homo sapiens GN=PCCB PE=1 SV=3	PCCB_HUMAN	PCCB	58 kDa		33	179	18	65
Gamma-interferon-inducible protein 16 OS=Homo sapiens GN=IFI16 PE=1 SV=3	IF16_HUMAN	IFI16	88 kDa		2	2	5	63
Lactotransferrin OS=Homo sapiens GN=LTF PE=1 SV=6	TRFL_HUMAN	LTF	78 kDa		208	56	60	60
60S ribosomal protein L4 OS=Homo sapiens GN=RPL4 PE=1 SV=5	RL4_HUMAN	RPL4	48 kDa		33	21	28	59
Heat shock protein HSP 90-alpha OS=Homo sapiens GN=HSP90AA1 PE=1 SV=5	HS90A_HUMAN	HSP90AA1	85 kDa		65	62	110	59
Interleukin enhancer-binding factor 2 OS=Homo sapiens GN=ILF2 PE=1 SV=2	ILF2_HUMAN	ILF2	43 kDa		64	93	8	58
General transcription factor II-I OS=Homo sapiens GN=GTF2I PE=1 SV=2	GTF2I_HUMAN	GTF2I	112 kDa		45	71	31	58
40S ribosomal protein S4, X isoform OS=Homo sapiens GN=RPS4X PE=1 SV=2	RS4X_HUMAN	RPS4X	30 kDa		48	37	58	57
Elongation factor 1-alpha 1 OS=Homo sapiens GN=EEF1A1 PE=1 SV=1	EF1A1_HUMAN	EEF1A1	50 kDa		85	41	113	56
Alcohol dehydrogenase 1 OS=Saccharomyces cerevisiae (strain ATCC 204508 / S288c) GN=ADH1 PE=1 SV=5	ADH1_YEAST	ADH1	37 kDa		48	67	101	55
Keratin, type I cytoskeletal 27 OS=Homo sapiens GN=KRT27 PE=1 SV=2	K1C27_HUMAN	KRT27	50 kDa		0	0	0	55
Putative ATP-dependent RNA helicase DHX30 OS=Homo sapiens GN=DHX30 PE=1 SV=1	DHX30_HUMAN	DHX30	134 kDa		49	75	0	54
RNA-binding protein Musashi homolog 2 OS=Homo sapiens GN=MSI2 PE=1 SV=1	MSI2H_HUMAN	MSI2	35 kDa		31	46	0	54
40S ribosomal protein S3a OS=Homo sapiens GN=RPS3A PE=1 SV=2	RS3A_HUMAN	RPS3A	30 kDa		38	28	42	50
14-3-3 protein epsilon OS=Homo sapiens GN=YWHAE PE=1 SV=1	1433E_HUMAN	YWHAE	29 kDa		15	12	21	49
14-3-3 protein zeta/delta OS=Homo sapiens GN=YWHAZ PE=1 SV=1	1433Z_HUMAN	YWHAZ	28 kDa		20	18	16	48
Spectrin alpha chain, non-erythrocytic 1 OS=Homo sapiens GN=SPTAN1 PE=1 SV=3	SPTN1_HUMAN	SPTAN1	285 kDa		59	42	41	48
Prelamin-A/C OS=Homo sapiens GN=LMNA PE=1 SV=1	LMNA_HUMAN	LMNA	74 kDa		46	29	38	47
Heterogeneous nuclear ribonucleoprotein U OS=Homo sapiens GN=HNRNPU PE=1 SV=6	HNRPU_HUMAN	HNRNPU	91 kDa		35	38	12	46
40S ribosomal protein S11 OS=Homo sapiens GN=RPS11 PE=1 SV=3	RS11_HUMAN	RPS11	18 kDa		30	26	19	46
Heterogeneous nuclear ribonucleoprotein U-like protein 1 OS=Homo sapiens GN=HNRNPUL1 PE=1 SV=2	HNRL1_HUMAN	HNRNPUL1	96 kDa		16	25	8	45
60S ribosomal protein L7a OS=Homo sapiens GN=RPL7A PE=1 SV=2	RL7A_HUMAN	RPL7A	30 kDa		29	21	25	44
Alpha-enolase OS=Homo sapiens GN=ENO1 PE=1 SV=2	ENOA_HUMAN	ENO1	47 kDa		60	45	50	44
Heterogeneous nuclear ribonucleoprotein M OS=Homo sapiens GN=HNRNPM PE=1 SV=3	HNRPM_HUMAN	HNRNPM	78 kDa		58	31	87	44
Double-stranded RNA-specific adenosine deaminase OS=Homo sapiens GN=ADAR PE=1 SV=4	DSRAD_HUMAN	ADAR	136 kDa		20	47	2	43
Elongation factor 2 OS=Homo sapiens GN=EEF2 PE=1 SV=4	EF2_HUMAN	EEF2	95 kDa		53	33	60	42
Fatty acid synthase OS=Homo sapiens GN=FASN PE=1 SV=3	FAS_HUMAN	FASN	273 kDa		54	43	77	41
Keratin, type II cytoskeletal 72 OS=Homo sapiens GN=KRT72 PE=1 SV=2	K2C72_HUMAN	KRT72	56 kDa		66	70	40	41
Desmocollin-1 OS=Homo sapiens GN=DSC1 PE=1 SV=2	DSC1_HUMAN	DSC1	100 kDa		40	39	28	40
Fructose-bisphosphate aldolase A OS=Homo sapiens GN=ALDOA PE=1 SV=2	ALDOA_HUMAN	ALDOA	39 kDa		42	26	39	40
14-3-3 protein beta/alpha OS=Homo sapiens GN=YWHAB PE=1 SV=3	1433B_HUMAN	YWHAB	28 kDa		18	15	18	39
Isoleucine--tRNA ligase, cytoplasmic OS=Homo sapiens GN=IARS PE=1 SV=2	SYIC_HUMAN	IARS	145 kDa		30	29	20	39
Pyruvate kinase PKM OS=Homo sapiens GN=PKM PE=1 SV=4	KPYM_HUMAN	PKM	58 kDa		51	42	66	39
ELAV-like protein 1 OS=Homo sapiens GN=ELAVL1 PE=1 SV=2	ELAV1_HUMAN	ELAVL1	36 kDa		30	36	3	38
14-3-3 protein gamma OS=Homo sapiens GN=YWHAG PE=1 SV=2	1433G_HUMAN	YWHAG	28 kDa		9	11	12	38
Spectrin beta chain, non-erythrocytic 1 OS=Homo sapiens GN=SPTBN1 PE=1 SV=2	SPTB2_HUMAN	SPTBN1	275 kDa		45	27	31	38
Keratin, type II cytoskeletal 78 OS=Homo sapiens GN=KRT78 PE=1 SV=2	K2C78_HUMAN	KRT78	57 kDa		46	39	42	38
60S ribosomal protein L17 OS=Homo sapiens GN=RPL17 PE=1 SV=3	RL17_HUMAN	RPL17	21 kDa		30	27	23	37
60S ribosomal protein L3 OS=Homo sapiens GN=RPL3 PE=1 SV=2	RL3_HUMAN	RPL3	46 kDa		35	25	26	37
Heterogeneous nuclear ribonucleoprotein K OS=Homo sapiens GN=HNRNPK PE=1 SV=1	HNRPK_HUMAN	HNRNPK	51 kDa		27	29	28	37
Actin, alpha skeletal muscle OS=Homo sapiens GN=ACTA1 PE=1 SV=1	ACTS_HUMAN	ACTA1	42 kDa		61	34	49	37
60S ribosomal protein L5 OS=Homo sapiens GN=RPL5 PE=1 SV=3	RL5_HUMAN	RPL5	34 kDa		26	20	20	36
Annexin A2 OS=Homo sapiens GN=ANXA2 PE=1 SV=2	ANXA2_HUMAN	ANXA2	39 kDa		51	20	44	36
Nuclease-sensitive element-binding protein 1 OS=Homo sapiens GN=YBX1 PE=1 SV=3	YBOX1_HUMAN	YBX1	36 kDa		36	54	19	35
T-complex protein 1 subunit beta OS=Homo sapiens GN=CCT2 PE=1 SV=4	TCPB_HUMAN	CCT2	57 kDa		44	41	60	35
Talin-1 OS=Homo sapiens GN=TLN1 PE=1 SV=3	TLN1_HUMAN	TLN1	270 kDa		41	16	94	35
Keratin, type I cytoskeletal 19 OS=Homo sapiens GN=KRT19 PE=1 SV=4	K1C19_HUMAN	KRT19	44 kDa		50	52	40	35
Putative helicase MOV-10 OS=Homo sapiens GN=MOV10 PE=1 SV=2	MOV10_HUMAN	MOV10	114 kDa		10	9	8	34
Leucine--tRNA ligase, cytoplasmic OS=Homo sapiens GN=LARS PE=1 SV=2	SYLC_HUMAN	LARS	134 kDa		15	21	16	34
Heat shock-related 70 kDa protein 2 OS=Homo sapiens GN=HSPA2 PE=1 SV=1	HSP72_HUMAN	HSPA2	70 kDa		39	39	37	34
40S ribosomal protein S8 OS=Homo sapiens GN=RPS8 PE=1 SV=2	RS8_HUMAN	RPS8	24 kDa		24	22	22	33
40S ribosomal protein S3 OS=Homo sapiens GN=RPS3 PE=1 SV=2	RS3_HUMAN	RPS3	27 kDa		37	22	40	33
40S ribosomal protein S6 OS=Homo sapiens GN=RPS6 PE=1 SV=1	RS6_HUMAN	RPS6	29 kDa		18	8	11	32
60S ribosomal protein L8 OS=Homo sapiens GN=RPL8 PE=1 SV=2	RL8_HUMAN	RPL8	28 kDa		27	13	13	32
Heterogeneous nuclear ribonucleoprotein Q OS=Homo sapiens GN=SYNCRIP PE=1 SV=2	HNRPQ_HUMAN	SYNCRIP	70 kDa		23	23	6	31
60S ribosomal protein L26 OS=Homo sapiens GN=RPL26 PE=1 SV=1	RL26_HUMAN	RPL26	17 kDa		24	24	15	31
Protein-glutamine gamma-glutamyltransferase E OS=Homo sapiens GN=TGM3 PE=1 SV=4	TGM3_HUMAN	TGM3	77 kDa		33	26	23	31
Arginine--tRNA ligase, cytoplasmic OS=Homo sapiens GN=RARS PE=1 SV=2	SYRC_HUMAN	RARS	75 kDa		18	22	24	31
Polyadenylate-binding protein 1 OS=Homo sapiens GN=PABPC1 PE=1 SV=2	PABP1_HUMAN	PABPC1	71 kDa		33	26	38	31
Annexin A1 OS=Homo sapiens GN=ANXA1 PE=1 SV=2	ANXA1_HUMAN	ANXA1	39 kDa		40	25	39	31
Protein-L-isoaspartate(D-aspartate) O-methyltransferase OS=Homo sapiens GN=PCMT1 PE=1 SV=4	PIMT_HUMAN	PCMT1	25 kDa		23	8	5	30
Aspartate--tRNA ligase, cytoplasmic OS=Homo sapiens GN=DARS PE=1 SV=2	SYDC_HUMAN	DARS	57 kDa		19	19	12	30
Ubiquitin-60S ribosomal protein L40 OS=Homo sapiens GN=UBA52 PE=1 SV=2	RL40_HUMAN	UBA52	15 kDa		18	11	14	30
Ubiquitin-40S ribosomal protein S27a OS=Homo sapiens GN=RPS27A PE=1 SV=2	RS27A_HUMAN	RPS27A	18 kDa		20	13	15	30
14-3-3 protein theta OS=Homo sapiens GN=YWHAQ PE=1 SV=1	1433T_HUMAN	YWHAQ	28 kDa		11	12	16	30
Coatomer subunit alpha OS=Homo sapiens GN=COPA PE=1 SV=2	COPA_HUMAN	COPA	138 kDa		48	16	47	30
Keratin, type II cuticular Hb4 OS=Homo sapiens GN=KRT84 PE=2 SV=2	KRT84_HUMAN	KRT84	65 kDa		40	9	15	30
Methionine--tRNA ligase, cytoplasmic OS=Homo sapiens GN=MARS PE=1 SV=2	SYMC_HUMAN	MARS	101 kDa		21	15	12	29
Heat shock protein beta-1 OS=Homo sapiens GN=HSPB1 PE=1 SV=2	HSPB1_HUMAN	HSPB1	23 kDa		41	30	19	29
Zinc-alpha-2-glycoprotein OS=Homo sapiens GN=AZGP1 PE=1 SV=2	ZA2G_HUMAN	AZGP1	34 kDa		33	13	21	29
CAD protein OS=Homo sapiens GN=CAD PE=1 SV=3	PYR1_HUMAN	CAD	243 kDa		26	31	32	29
T-complex protein 1 subunit delta OS=Homo sapiens GN=CCT4 PE=1 SV=4	TCPD_HUMAN	CCT4	58 kDa		33	7	51	29
Filamin-B OS=Homo sapiens GN=FLNB PE=1 SV=2	FLNB_HUMAN	FLNB	278 kDa		25	33	69	29
60S ribosomal protein L26-like 1 OS=Homo sapiens GN=RPL26L1 PE=1 SV=1	RL26L_HUMAN	RPL26L1	17 kDa		21	21	0	29
Heterogeneous nuclear ribonucleoprotein A0 OS=Homo sapiens GN=HNRNPA0 PE=1 SV=1	ROA0_HUMAN	HNRNPA0	31 kDa		24	23	1	28
Zinc finger CCCH-type antiviral protein 1 OS=Homo sapiens GN=ZC3HAV1 PE=1 SV=3	ZCCHV_HUMAN	ZC3HAV1	101 kDa		17	21	10	28
40S ribosomal protein S17 OS=Homo sapiens GN=RPS17 PE=1 SV=2	RS17_HUMAN	RPS17	16 kDa		28	37	17	28
60S ribosomal protein L23a OS=Homo sapiens GN=RPL23A PE=1 SV=1	RL23A_HUMAN	RPL23A	18 kDa		18	21	19	28
Peroxiredoxin-1 OS=Homo sapiens GN=PRDX1 PE=1 SV=1	PRDX1_HUMAN	PRDX1	22 kDa		21	23	32	28
Interferon-inducible double-stranded RNA-dependent protein kinase activator A OS=Homo sapiens GN=PRKRA PE=1 SV=1	PRKRA_HUMAN	PRKRA	34 kDa		25	30	0	27
60S acidic ribosomal protein P0 OS=Homo sapiens GN=RPLP0 PE=1 SV=1	RLA0_HUMAN	RPLP0	34 kDa		27	21	27	27
Alpha-actinin-4 OS=Homo sapiens GN=ACTN4 PE=1 SV=2	ACTN4_HUMAN	ACTN4	105 kDa		32	28	33	27
60S ribosomal protein L23 OS=Homo sapiens GN=RPL23 PE=1 SV=1	RL23_HUMAN	RPL23	15 kDa		39	18	34	27
DnaJ homolog subfamily A member 1 OS=Homo sapiens GN=DNAJA1 PE=1 SV=2	DNJA1_HUMAN	DNAJA1	45 kDa		29	20	26	26
Glycogen phosphorylase, brain form OS=Homo sapiens GN=PYGB PE=1 SV=5	PYGB_HUMAN	PYGB	97 kDa		28	19	39	26
RNA-binding motif, single-stranded-interacting protein 1 OS=Homo sapiens GN=RBMS1 PE=1 SV=3	RBMS1_HUMAN	RBMS1	45 kDa		16	20	0	25
Lysine--tRNA ligase OS=Homo sapiens GN=KARS PE=1 SV=3	SYK_HUMAN	KARS	68 kDa		16	17	8	25
60S ribosomal protein L24 OS=Homo sapiens GN=RPL24 PE=1 SV=1	RL24_HUMAN	RPL24	18 kDa		15	9	16	25
40S ribosomal protein S16 OS=Homo sapiens GN=RPS16 PE=1 SV=2	RS16_HUMAN	RPS16	16 kDa		20	16	19	25
Receptor of activated protein C kinase 1 OS=Homo sapiens GN=RACK1 PE=1 SV=3	RACK1_HUMAN	RACK1	35 kDa		23	21	21	25
Serpin B3 OS=Homo sapiens GN=SERPINB3 PE=1 SV=2	SPB3_HUMAN	SERPINB3	45 kDa		61	21	22	25
Polyadenylate-binding protein 4 OS=Homo sapiens GN=PABPC4 PE=1 SV=1	PABP4_HUMAN	PABPC4	71 kDa		29	21	29	25
T-complex protein 1 subunit alpha OS=Homo sapiens GN=TCP1 PE=1 SV=1	TCPA_HUMAN	TCP1	60 kDa		33	15	35	25
T-complex protein 1 subunit gamma OS=Homo sapiens GN=CCT3 PE=1 SV=4	TCPG_HUMAN	CCT3	61 kDa		30	19	37	25
Endoribonuclease Dicer OS=Homo sapiens GN=DICER1 PE=1 SV=3	DICER_HUMAN	DICER1	219 kDa		64	65	0	24
Major vault protein OS=Homo sapiens GN=MVP PE=1 SV=4	MVP_HUMAN	MVP	99 kDa		6	2	8	24
60S ribosomal protein L14 OS=Homo sapiens GN=RPL14 PE=1 SV=4	RL14_HUMAN	RPL14	23 kDa		9	6	10	24
Histone H2B type 2-F OS=Homo sapiens GN=HIST2H2BF PE=1 SV=3	H2B2F_HUMAN	HIST2H2BF	14 kDa		23	8	11	24
60S ribosomal protein L18a OS=Homo sapiens GN=RPL18A PE=1 SV=2	RL18A_HUMAN	RPL18A	21 kDa		14	11	12	24
Immunoglobulin heavy constant gamma 1 OS=Homo sapiens GN=IGHG1 PE=1 SV=1	IGHG1_HUMAN	IGHG1	36 kDa		91	17	15	24
60S ribosomal protein L10a OS=Homo sapiens GN=RPL10A PE=1 SV=2	RL10A_HUMAN	RPL10A	25 kDa		18	14	17	24
Alpha-S1-casein OS=Bos taurus GN=CSN1S1 PE=1 SV=2	CASA1_BOVIN	CSN1S1	25 kDa		57	33	54	24
Protein-L-isoaspartate O-methyltransferase domain-containing protein 2 OS=Homo sapiens GN=PCMTD2 PE=2 SV=2	PCMD2_HUMAN	PCMTD2	41 kDa		25	5	0	23
Histone H2B type 1-O OS=Homo sapiens GN=HIST1H2BO PE=1 SV=3	H2B1O_HUMAN	HIST1H2BO	14 kDa		20	7	9	23
60S ribosomal protein L21 OS=Homo sapiens GN=RPL21 PE=1 SV=2	RL21_HUMAN	RPL21	19 kDa		17	13	12	23
Glutamine--tRNA ligase OS=Homo sapiens GN=QARS PE=1 SV=1	SYQ_HUMAN	QARS	88 kDa		15	16	13	23
Caspase-14 OS=Homo sapiens GN=CASP14 PE=1 SV=2	CASPE_HUMAN	CASP14	28 kDa		44	17	22	23
Immunoglobulin kappa constant OS=Homo sapiens GN=IGKC PE=1 SV=2	IGKC_HUMAN	IGKC	12 kDa		70	19	23	23
60S ribosomal protein L10 OS=Homo sapiens GN=RPL10 PE=1 SV=4	RL10_HUMAN	RPL10	25 kDa		20	19	23	23
Phosphoglycerate kinase 1 OS=Homo sapiens GN=PGK1 PE=1 SV=3	PGK1_HUMAN	PGK1	45 kDa		32	19	24	23
Triosephosphate isomerase OS=Homo sapiens GN=TPI1 PE=1 SV=3	TPIS_HUMAN	TPI1	31 kDa		24	20	24	23
Transketolase OS=Homo sapiens GN=TKT PE=1 SV=3	TKT_HUMAN	TKT	68 kDa		29	18	25	23
Protein arginine N-methyltransferase 1 OS=Homo sapiens GN=PRMT1 PE=1 SV=2	ANM1_HUMAN	PRMT1	42 kDa		26	28	9	22
60S ribosomal protein L28 OS=Homo sapiens GN=RPL28 PE=1 SV=3	RL28_HUMAN	RPL28	16 kDa		11	9	9	22
40S ribosomal protein S10 OS=Homo sapiens GN=RPS10 PE=1 SV=1	RS10_HUMAN	RPS10	19 kDa		17	8	11	22
40S ribosomal protein SA OS=Homo sapiens GN=RPSA PE=1 SV=4	RSSA_HUMAN	RPSA	33 kDa		21	13	12	22
40S ribosomal protein S24 OS=Homo sapiens GN=RPS24 PE=1 SV=1	RS24_HUMAN	RPS24	15 kDa		17	12	12	22
60S ribosomal protein L38 OS=Homo sapiens GN=RPL38 PE=1 SV=2	RL38_HUMAN	RPL38	8 kDa		17	21	18	22
E3 ubiquitin-protein ligase UBR4 OS=Homo sapiens GN=UBR4 PE=1 SV=1	UBR4_HUMAN	UBR4	574 kDa		20	18	18	22
40S ribosomal protein S7 OS=Homo sapiens GN=RPS7 PE=1 SV=1	RS7_HUMAN	RPS7	22 kDa		25	11	19	22
40S ribosomal protein S19 OS=Homo sapiens GN=RPS19 PE=1 SV=2	RS19_HUMAN	RPS19	16 kDa		17	17	19	22
60S ribosomal protein L7 OS=Homo sapiens GN=RPL7 PE=1 SV=1	RL7_HUMAN	RPL7	29 kDa		25	18	23	22
Peptidyl-prolyl cis-trans isomerase A OS=Homo sapiens GN=PPIA PE=1 SV=2	PPIA_HUMAN	PPIA	18 kDa		21	14	26	22
T-complex protein 1 subunit epsilon OS=Homo sapiens GN=CCT5 PE=1 SV=1	TCPE_HUMAN	CCT5	60 kDa		21	11	36	22
Interferon-induced protein with tetratricopeptide repeats 1 OS=Homo sapiens GN=IFIT1 PE=1 SV=2	IFIT1_HUMAN	IFIT1	55 kDa		0	12	0	21
Heterogeneous nuclear ribonucleoprotein A/B OS=Homo sapiens GN=HNRNPAB PE=1 SV=2	ROAA_HUMAN	HNRNPAB	36 kDa		10	13	3	21
60S ribosomal protein L31 OS=Homo sapiens GN=RPL31 PE=1 SV=1	RL31_HUMAN	RPL31	14 kDa		10	13	6	21
Serine-threonine kinase receptor-associated protein OS=Homo sapiens GN=STRAP PE=1 SV=1	STRAP_HUMAN	STRAP	38 kDa		12	13	11	21
60S acidic ribosomal protein P2 OS=Homo sapiens GN=RPLP2 PE=1 SV=1	RLA2_HUMAN	RPLP2	12 kDa		20	13	14	21
Immunoglobulin heavy constant gamma 2 OS=Homo sapiens GN=IGHG2 PE=1 SV=2	IGHG2_HUMAN	IGHG2	36 kDa		97	11	14	21
40S ribosomal protein S13 OS=Homo sapiens GN=RPS13 PE=1 SV=2	RS13_HUMAN	RPS13	17 kDa		18	15	18	21
Keratin, type I cytoskeletal 23 OS=Homo sapiens GN=KRT23 PE=1 SV=2	K1C23_HUMAN	KRT23	48 kDa		28	18	20	21
Ubiquitin-like modifier-activating enzyme 1 OS=Homo sapiens GN=UBA1 PE=1 SV=3	UBA1_HUMAN	UBA1	118 kDa		13	17	29	21
Y-box-binding protein 3 OS=Homo sapiens GN=YBX3 PE=1 SV=4	YBOX3_HUMAN	YBX3	40 kDa		21	32	6	20
Peroxiredoxin-2 OS=Homo sapiens GN=PRDX2 PE=1 SV=5	PRDX2_HUMAN	PRDX2	22 kDa		15	13	15	20
Corneodesmosin OS=Homo sapiens GN=CDSN PE=1 SV=3	CDSN_HUMAN	CDSN	52 kDa		18	20	17	20
Immunoglobulin heavy constant alpha 1 OS=Homo sapiens GN=IGHA1 PE=1 SV=2	IGHA1_HUMAN	IGHA1	38 kDa		66	21	22	20
Fatty acid-binding protein, epidermal OS=Homo sapiens GN=FABP5 PE=1 SV=3	FABP5_HUMAN	FABP5	15 kDa		60	24	26	20
T-complex protein 1 subunit zeta OS=Homo sapiens GN=CCT6A PE=1 SV=3	TCPZ_HUMAN	CCT6A	58 kDa		29	13	33	20
78 kDa glucose-regulated protein OS=Homo sapiens GN=HSPA5 PE=1 SV=2	GRP78_HUMAN	HSPA5	72 kDa		47	40	39	20
RNA-binding motif, single-stranded-interacting protein 2 OS=Homo sapiens GN=RBMS2 PE=1 SV=1	RBMS2_HUMAN	RBMS2	44 kDa		15	14	0	19
RNA-binding motif, single-stranded-interacting protein 3 OS=Homo sapiens GN=RBMS3 PE=1 SV=1	RBMS3_HUMAN	RBMS3	48 kDa		10	19	0	19
Protein-L-isoaspartate O-methyltransferase domain-containing protein 1 OS=Homo sapiens GN=PCMTD1 PE=1 SV=2	PCMD1_HUMAN	PCMTD1	41 kDa		6	0	0	19
60S ribosomal protein L15 OS=Homo sapiens GN=RPL15 PE=1 SV=2	RL15_HUMAN	RPL15	24 kDa		14	7	4	19
Probable ATP-dependent RNA helicase DDX17 OS=Homo sapiens GN=DDX17 PE=1 SV=2	DDX17_HUMAN	DDX17	80 kDa		17	14	7	19
60S ribosomal protein L27a OS=Homo sapiens GN=RPL27A PE=1 SV=2	RL27A_HUMAN	RPL27A	17 kDa		10	8	10	19
Histone H4 OS=Homo sapiens GN=HIST1H4A PE=1 SV=2	H4_HUMAN	HIST1H4A	11 kDa		30	11	13	19
Suprabasin OS=Homo sapiens GN=SBSN PE=1 SV=2	SBSN_HUMAN	SBSN	61 kDa		31	13	14	19
Serpin B4 OS=Homo sapiens GN=SERPINB4 PE=1 SV=2	SPB4_HUMAN	SERPINB4	45 kDa		52	15	15	19
40S ribosomal protein S5 OS=Homo sapiens GN=RPS5 PE=1 SV=4	RS5_HUMAN	RPS5	23 kDa		18	15	16	19
Enhancer of mRNA-decapping protein 4 OS=Homo sapiens GN=EDC4 PE=1 SV=1	EDC4_HUMAN	EDC4	152 kDa		30	24	17	19
Arginase-1 OS=Homo sapiens GN=ARG1 PE=1 SV=2	ARGI1_HUMAN	ARG1	35 kDa		19	18	19	19
Profilin-1 OS=Homo sapiens GN=PFN1 PE=1 SV=2	PROF1_HUMAN	PFN1	15 kDa		21	16	22	19
Protein-glutamine gamma-glutamyltransferase K OS=Homo sapiens GN=TGM1 PE=1 SV=4	TGM1_HUMAN	TGM1	90 kDa		25	23	25	19
Interferon-induced protein with tetratricopeptide repeats 3 OS=Homo sapiens GN=IFIT3 PE=1 SV=1	IFIT3_HUMAN	IFIT3	56 kDa		0	18	0	18
Squamous cell carcinoma antigen recognized by T-cells 3 OS=Homo sapiens GN=SART3 PE=1 SV=1	SART3_HUMAN	SART3	110 kDa		23	36	1	18
60S ribosomal protein L9 OS=Homo sapiens GN=RPL9 PE=1 SV=1	RL9_HUMAN	RPL9	22 kDa		8	7	5	18
Protein LSM14 homolog A OS=Homo sapiens GN=LSM14A PE=1 SV=3	LS14A_HUMAN	LSM14A	51 kDa		14	22	7	18
Histone H1.4 OS=Homo sapiens GN=HIST1H1E PE=1 SV=2	H14_HUMAN	HIST1H1E	22 kDa		16	11	8	18
60S ribosomal protein L19 OS=Homo sapiens GN=RPL19 PE=1 SV=1	RL19_HUMAN	RPL19	23 kDa		15	8	8	18
40S ribosomal protein S9 OS=Homo sapiens GN=RPS9 PE=1 SV=3	RS9_HUMAN	RPS9	23 kDa		16	12	9	18
Protein S100-A8 OS=Homo sapiens GN=S100A8 PE=1 SV=1	S10A8_HUMAN	S100A8	11 kDa		54	19	11	18
Nucleophosmin OS=Homo sapiens GN=NPM1 PE=1 SV=2	NPM_HUMAN	NPM1	33 kDa		8	6	11	18
Elongation factor 1-gamma OS=Homo sapiens GN=EEF1G PE=1 SV=3	EF1G_HUMAN	EEF1G	50 kDa		14	13	17	18
60S ribosomal protein L30 OS=Homo sapiens GN=RPL30 PE=1 SV=2	RL30_HUMAN	RPL30	13 kDa		13	13	18	18
Ras-related protein Rab-14 OS=Homo sapiens GN=RAB14 PE=1 SV=4	RAB14_HUMAN	RAB14	24 kDa		13	12	18	18
SPATS2-like protein OS=Homo sapiens GN=SPATS2L PE=1 SV=2	SPS2L_HUMAN	SPATS2L	62 kDa		7	7	6	17
14-3-3 protein eta OS=Homo sapiens GN=YWHAH PE=1 SV=4	1433F_HUMAN	YWHAH	28 kDa		4	0	7	17
60S ribosomal protein L6 OS=Homo sapiens GN=RPL6 PE=1 SV=3	RL6_HUMAN	RPL6	33 kDa		16	7	11	17
Lysozyme C OS=Homo sapiens GN=LYZ PE=1 SV=1	LYSC_HUMAN	LYZ	17 kDa		39	15	15	17
60S ribosomal protein L12 OS=Homo sapiens GN=RPL12 PE=1 SV=1	RL12_HUMAN	RPL12	18 kDa		15	12	15	17
Protein S100-A7 OS=Homo sapiens GN=S100A7 PE=1 SV=4	S10A7_HUMAN	S100A7	11 kDa		52	17	17	17
40S ribosomal protein S18 OS=Homo sapiens GN=RPS18 PE=1 SV=3	RS18_HUMAN	RPS18	18 kDa		18	14	20	17
ATP-dependent RNA helicase DDX3X OS=Homo sapiens GN=DDX3X PE=1 SV=3	DDX3X_HUMAN	DDX3X	73 kDa		23	22	27	17
Eukaryotic initiation factor 4A-I OS=Homo sapiens GN=EIF4A1 PE=1 SV=1	IF4A1_HUMAN	EIF4A1	46 kDa		23	14	33	17
Ras-related protein Rab-1B OS=Homo sapiens GN=RAB1B PE=1 SV=1	RAB1B_HUMAN	RAB1B	22 kDa		24	22	38	17
Zinc finger protein 346 OS=Homo sapiens GN=ZNF346 PE=1 SV=1	ZN346_HUMAN	ZNF346	33 kDa		17	15	0	16
Lupus La protein OS=Homo sapiens GN=SSB PE=1 SV=2	LA_HUMAN	SSB	47 kDa		8	12	0	16
Epiplakin OS=Homo sapiens GN=EPPK1 PE=1 SV=2	EPIPL_HUMAN	EPPK1	556 kDa		11	8	9	16
Protein POF1B OS=Homo sapiens GN=POF1B PE=1 SV=3	POF1B_HUMAN	POF1B	68 kDa		36	15	9	16
Inosine-5'-monophosphate dehydrogenase 2 OS=Homo sapiens GN=IMPDH2 PE=1 SV=2	IMDH2_HUMAN	IMPDH2	56 kDa		6	10	15	16
Serpin B12 OS=Homo sapiens GN=SERPINB12 PE=1 SV=1	SPB12_HUMAN	SERPINB12	46 kDa		18	13	17	16
Polypyrimidine tract-binding protein 1 OS=Homo sapiens GN=PTBP1 PE=1 SV=1	PTBP1_HUMAN	PTBP1	57 kDa		19	17	19	16
Cathepsin D OS=Homo sapiens GN=CTSD PE=1 SV=1	CATD_HUMAN	CTSD	45 kDa		29	15	22	16
T-complex protein 1 subunit theta OS=Homo sapiens GN=CCT8 PE=1 SV=4	TCPQ_HUMAN	CCT8	60 kDa		24	18	29	16
Coatomer subunit beta' OS=Homo sapiens GN=COPB2 PE=1 SV=2	COPB2_HUMAN	COPB2	102 kDa		28	9	29	16
Immunoglobulin heavy constant gamma 4 OS=Homo sapiens GN=IGHG4 PE=1 SV=1	IGHG4_HUMAN	IGHG4	36 kDa		48	0	0	16
RISC-loading complex subunit TARBP2 OS=Homo sapiens GN=TARBP2 PE=1 SV=3	TRBP2_HUMAN	TARBP2	39 kDa		24	25	0	15
Zinc finger protein 385A OS=Homo sapiens GN=ZNF385A PE=1 SV=2	Z385A_HUMAN	ZNF385A	40 kDa		11	14	0	15
ELAV-like protein 2 OS=Homo sapiens GN=ELAVL2 PE=1 SV=2	ELAV2_HUMAN	ELAVL2	40 kDa		6	10	0	15
Cullin-5 OS=Homo sapiens GN=CUL5 PE=1 SV=4	CUL5_HUMAN	CUL5	91 kDa		7	0	0	15
Elongin-B OS=Homo sapiens GN=ELOB PE=1 SV=1	ELOB_HUMAN	ELOB	13 kDa		14	3	2	15
Heterogeneous nuclear ribonucleoprotein D0 OS=Homo sapiens GN=HNRNPD PE=1 SV=1	HNRPD_HUMAN	HNRNPD	38 kDa		16	21	4	15
Cold shock domain-containing protein E1 OS=Homo sapiens GN=CSDE1 PE=1 SV=2	CSDE1_HUMAN	CSDE1	89 kDa		13	13	4	15
60S ribosomal protein L18 OS=Homo sapiens GN=RPL18 PE=1 SV=2	RL18_HUMAN	RPL18	22 kDa		10	4	6	15
Probable ATP-dependent RNA helicase DDX6 OS=Homo sapiens GN=DDX6 PE=1 SV=2	DDX6_HUMAN	DDX6	54 kDa		14	13	8	15
60S ribosomal protein L35 OS=Homo sapiens GN=RPL35 PE=1 SV=2	RL35_HUMAN	RPL35	15 kDa		11	7	8	15
60S ribosomal protein L13 OS=Homo sapiens GN=RPL13 PE=1 SV=4	RL13_HUMAN	RPL13	24 kDa		12	5	9	15
Protein S100-A9 OS=Homo sapiens GN=S100A9 PE=1 SV=1	S10A9_HUMAN	S100A9	13 kDa		99	16	14	15
Histidine ammonia-lyase OS=Homo sapiens GN=HAL PE=1 SV=1	HUTH_HUMAN	HAL	73 kDa		25	12	14	15
Prolactin-inducible protein OS=Homo sapiens GN=PIP PE=1 SV=1	PIP_HUMAN	PIP	17 kDa		29	11	17	15
Transitional endoplasmic reticulum ATPase OS=Homo sapiens GN=VCP PE=1 SV=4	TERA_HUMAN	VCP	89 kDa		15	13	19	15
40S ribosomal protein S27 OS=Homo sapiens GN=RPS27 PE=1 SV=3	RS27_HUMAN	RPS27	9 kDa		14	11	19	15
Protein PRRC2C OS=Homo sapiens GN=PRRC2C PE=1 SV=4	PRC2C_HUMAN	PRRC2C	317 kDa		9	4	4	14
40S ribosomal protein S15 OS=Homo sapiens GN=RPS15 PE=1 SV=2	RS15_HUMAN	RPS15	17 kDa		10	9	6	14
60S ribosomal protein L11 OS=Homo sapiens GN=RPL11 PE=1 SV=2	RL11_HUMAN	RPL11	20 kDa		6	6	7	14
Heterogeneous nuclear ribonucleoprotein A1 OS=Homo sapiens GN=HNRNPA1 PE=1 SV=5	ROA1_HUMAN	HNRNPA1	39 kDa		17	11	12	14
Immunoglobulin heavy constant gamma 3 OS=Homo sapiens GN=IGHG3 PE=1 SV=2	IGHG3_HUMAN	IGHG3	41 kDa		74	12	13	14
60S ribosomal protein L27 OS=Homo sapiens GN=RPL27 PE=1 SV=2	RL27_HUMAN	RPL27	16 kDa		16	11	14	14
Catalase OS=Homo sapiens GN=CAT PE=1 SV=3	CATA_HUMAN	CAT	60 kDa		21	19	17	14
Cofilin-1 OS=Homo sapiens GN=CFL1 PE=1 SV=3	COF1_HUMAN	CFL1	19 kDa		15	14	17	14
40S ribosomal protein S14 OS=Homo sapiens GN=RPS14 PE=1 SV=3	RS14_HUMAN	RPS14	16 kDa		15	10	17	14
Adenylyl cyclase-associated protein 1 OS=Homo sapiens GN=CAP1 PE=1 SV=5	CAP1_HUMAN	CAP1	52 kDa		24	24	20	14
Ras-related protein Rab-1A OS=Homo sapiens GN=RAB1A PE=1 SV=3	RAB1A_HUMAN	RAB1A	23 kDa		20	19	22	14
T-complex protein 1 subunit eta OS=Homo sapiens GN=CCT7 PE=1 SV=2	TCPH_HUMAN	CCT7	59 kDa		21	17	34	14
Exportin-2 OS=Homo sapiens GN=CSE1L PE=1 SV=3	XPO2_HUMAN	CSE1L	110 kDa		29	22	38	14
Keratin, type II cytoskeletal 71 OS=Homo sapiens GN=KRT71 PE=1 SV=3	K2C71_HUMAN	KRT71	57 kDa		16	10	13	14
Immunoglobulin kappa light chain OS=Homo sapiens PE=1 SV=1	IGK_HUMAN		23 kDa		62	0	0	14
Elongin-C OS=Homo sapiens GN=ELOC PE=1 SV=1	ELOC_HUMAN	ELOC	12 kDa		100% (6)	100% (2)	88% (1)	100% (13)
60S ribosomal protein L34 OS=Homo sapiens GN=RPL34 PE=1 SV=3	RL34_HUMAN	RPL34	13 kDa		100% (6)	100% (2)	100% (3)	100% (13)
14-3-3 protein sigma OS=Homo sapiens GN=SFN PE=1 SV=1	1433S_HUMAN	SFN	28 kDa		100% (16)	100% (11)	100% (5)	100% (13)
Heterogeneous nuclear ribonucleoprotein R OS=Homo sapiens GN=HNRNPR PE=1 SV=1	HNRPR_HUMAN	HNRNPR	71 kDa		100% (13)	100% (18)	95% (6)	100% (13)
Ribonuclease 7 OS=Homo sapiens GN=RNASE7 PE=1 SV=2	RNAS7_HUMAN	RNASE7	17 kDa		100% (7)	100% (4)	100% (6)	100% (13)
Gelsolin OS=Homo sapiens GN=GSN PE=1 SV=1	GELS_HUMAN	GSN	86 kDa		100% (29)	100% (8)	100% (13)	100% (13)
DNA damage-binding protein 1 OS=Homo sapiens GN=DDB1 PE=1 SV=1	DDB1_HUMAN	DDB1	127 kDa		100% (17)	100% (8)	100% (13)	100% (13)
Nucleoside diphosphate kinase B OS=Homo sapiens GN=NME2 PE=1 SV=1	NDKB_HUMAN	NME2	17 kDa		100% (8)	100% (10)	100% (13)	100% (13)
Annexin A5 OS=Homo sapiens GN=ANXA5 PE=1 SV=2	ANXA5_HUMAN	ANXA5	36 kDa		100% (10)	100% (8)	100% (13)	100% (13)
Myosin-10 OS=Homo sapiens GN=MYH10 PE=1 SV=3	MYH10_HUMAN	MYH10	229 kDa		100% (13)	100% (12)	100% (14)	100% (13)
Eukaryotic translation initiation factor 3 subunit A OS=Homo sapiens GN=EIF3A PE=1 SV=1	EIF3A_HUMAN	EIF3A	167 kDa		100% (11)	100% (1)	100% (15)	100% (13)
Bleomycin hydrolase OS=Homo sapiens GN=BLMH PE=1 SV=1	BLMH_HUMAN	BLMH	53 kDa		100% (21)	100% (12)	100% (16)	100% (13)
40S ribosomal protein S15a OS=Homo sapiens GN=RPS15A PE=1 SV=2	RS15A_HUMAN	RPS15A	15 kDa		100% (14)	100% (7)	100% (17)	100% (13)
Perilipin-3 OS=Homo sapiens GN=PLIN3 PE=1 SV=3	PLIN3_HUMAN	PLIN3	47 kDa		100% (15)	100% (2)	100% (17)	100% (13)
Plakophilin-1 OS=Homo sapiens GN=PKP1 PE=1 SV=2	PKP1_HUMAN	PKP1	83 kDa		100% (21)	100% (15)	100% (18)	100% (13)
Melanoma-associated antigen 4 OS=Homo sapiens GN=MAGEA4 PE=1 SV=2	MAGA4_HUMAN	MAGEA4	35 kDa		100% (19)	100% (11)	100% (28)	100% (13)
eIF-2-alpha kinase activator GCN1 OS=Homo sapiens GN=GCN1 PE=1 SV=6	GCN1_HUMAN	GCN1	293 kDa		100% (30)	100% (12)	100% (57)	100% (13)
DNA-dependent protein kinase catalytic subunit OS=Homo sapiens GN=PRKDC PE=1 SV=3	PRKDC_HUMAN	PRKDC	469 kDa		100% (26)	100% (40)	100% (60)	100% (13)
Alpha-actinin-1 OS=Homo sapiens GN=ACTN1 PE=1 SV=2	ACTN1_HUMAN	ACTN1	103 kDa		100% (19)	100% (12)	100% (20)	100% (13)
Speckle targeted PIP5K1A-regulated poly(A) polymerase OS=Homo sapiens GN=TUT1 PE=1 SV=2	STPAP_HUMAN	TUT1	94 kDa		100% (22)	100% (25)		100% (12)
Cancer/testis antigen family 45 member A3 OS=Homo sapiens GN=CT45A3 PE=1 SV=1	CT453_HUMAN	CT45A3	21 kDa		100% (13)	100% (11)	100% (3)	100% (12)
Histone H1.5 OS=Homo sapiens GN=HIST1H1B PE=1 SV=3	H15_HUMAN	HIST1H1B	23 kDa		100% (13)	100% (3)	100% (4)	100% (12)
Galectin-7 OS=Homo sapiens GN=LGALS7 PE=1 SV=2	LEG7_HUMAN	LGALS7	15 kDa		100% (19)	100% (13)	100% (7)	100% (12)
40S ribosomal protein S23 OS=Homo sapiens GN=RPS23 PE=1 SV=3	RS23_HUMAN	RPS23	16 kDa		100% (12)	100% (8)	100% (7)	100% (12)
Aminoacyl tRNA synthase complex-interacting multifunctional protein 1 OS=Homo sapiens GN=AIMP1 PE=1 SV=2	AIMP1_HUMAN	AIMP1	34 kDa		100% (10)	100% (6)	100% (7)	100% (12)
40S ribosomal protein S26 OS=Homo sapiens GN=RPS26 PE=1 SV=3	RS26_HUMAN	RPS26	13 kDa		100% (10)	100% (8)	100% (7)	100% (12)
Desmocollin-3 OS=Homo sapiens GN=DSC3 PE=1 SV=3	DSC3_HUMAN	DSC3	100 kDa		100% (12)	100% (7)	100% (7)	100% (12)
Histone H2A type 1-H OS=Homo sapiens GN=HIST1H2AH PE=1 SV=3	H2A1H_HUMAN (+3)	HIST1H2AH	14 kDa		100% (14)	100% (10)	100% (9)	100% (12)
RNA-binding protein FUS OS=Homo sapiens GN=FUS PE=1 SV=1	FUS_HUMAN	FUS	53 kDa		100% (12)	100% (10)	100% (9)	100% (12)
40S ribosomal protein S25 OS=Homo sapiens GN=RPS25 PE=1 SV=1	RS25_HUMAN	RPS25	14 kDa		100% (11)	100% (10)	100% (10)	100% (12)
Thioredoxin OS=Homo sapiens GN=TXN PE=1 SV=3	THIO_HUMAN	TXN	12 kDa		100% (12)	100% (11)	100% (11)	100% (12)
Transgelin-2 OS=Homo sapiens GN=TAGLN2 PE=1 SV=3	TAGL2_HUMAN	TAGLN2	22 kDa		100% (10)	100% (12)	100% (11)	100% (12)
L-lactate dehydrogenase A chain OS=Homo sapiens GN=LDHA PE=1 SV=2	LDHA_HUMAN	LDHA	37 kDa		100% (14)	100% (11)	100% (14)	100% (12)
2',3'-cyclic-nucleotide 3'-phosphodiesterase OS=Homo sapiens GN=CNP PE=1 SV=2	CN37_HUMAN	CNP	48 kDa		100% (9)	100% (8)	100% (14)	100% (12)
Ubiquitin-associated protein 2-like OS=Homo sapiens GN=UBAP2L PE=1 SV=2	UBP2L_HUMAN	UBAP2L	115 kDa		100% (22)	100% (16)	100% (25)	100% (12)
C-1-tetrahydrofolate synthase, cytoplasmic OS=Homo sapiens GN=MTHFD1 PE=1 SV=3	C1TC_HUMAN	MTHFD1	102 kDa		100% (28)	100% (5)	100% (35)	100% (12)
Myosin-14 OS=Homo sapiens GN=MYH14 PE=1 SV=2	MYH14_HUMAN	MYH14	228 kDa		100% (14)	100% (11)		100% (11)
Histone H1x OS=Homo sapiens GN=H1FX PE=1 SV=1	H1X_HUMAN	H1FX	22 kDa		100% (8)	100% (5)	100% (3)	100% (11)
60S ribosomal protein L36a OS=Homo sapiens GN=RPL36A PE=1 SV=2	RL36A_HUMAN	RPL36A	12 kDa		100% (9)	100% (9)	100% (6)	100% (11)
Kallikrein-7 OS=Homo sapiens GN=KLK7 PE=1 SV=1	KLK7_HUMAN	KLK7	28 kDa		100% (7)	100% (3)	100% (6)	100% (11)
F-box only protein 50 OS=Homo sapiens GN=NCCRP1 PE=1 SV=1	FBX50_HUMAN	NCCRP1	31 kDa		100% (10)	100% (8)	100% (7)	100% (11)
Splicing factor, proline- and glutamine-rich OS=Homo sapiens GN=SFPQ PE=1 SV=2	SFPQ_HUMAN	SFPQ	76 kDa		100% (11)	100% (6)	100% (7)	100% (11)
Alpha-2-macroglobulin-like protein 1 OS=Homo sapiens GN=A2ML1 PE=1 SV=3	A2ML1_HUMAN	A2ML1	161 kDa		100% (19)	100% (8)	100% (9)	100% (11)
Ribonucleoprotein PTB-binding 1 OS=Homo sapiens GN=RAVER1 PE=1 SV=1	RAVR1_HUMAN	RAVER1	64 kDa		100% (13)	100% (8)	100% (10)	100% (11)
Non-POU domain-containing octamer-binding protein OS=Homo sapiens GN=NONO PE=1 SV=4	NONO_HUMAN	NONO	54 kDa		100% (14)	100% (8)	100% (11)	100% (11)
Dynactin subunit 2 OS=Homo sapiens GN=DCTN2 PE=1 SV=4	DCTN2_HUMAN	DCTN2	44 kDa		100% (9)	100% (2)	100% (11)	100% (11)
60S ribosomal protein L13a OS=Homo sapiens GN=RPL13A PE=1 SV=2	RL13A_HUMAN	RPL13A	24 kDa		100% (10)	100% (8)	100% (13)	100% (11)
FACT complex subunit SPT16 OS=Homo sapiens GN=SUPT16H PE=1 SV=1	SP16H_HUMAN	SUPT16H	120 kDa		100% (5)	100% (10)	100% (13)	100% (11)
L-lactate dehydrogenase B chain OS=Homo sapiens GN=LDHB PE=1 SV=2	LDHB_HUMAN	LDHB	37 kDa		100% (10)	100% (9)	100% (13)	100% (11)
Polymeric immunoglobulin receptor OS=Homo sapiens GN=PIGR PE=1 SV=4	PIGR_HUMAN	PIGR	83 kDa		100% (61)	100% (12)	100% (15)	100% (11)
Calcyclin-binding protein OS=Homo sapiens GN=CACYBP PE=1 SV=2	CYBP_HUMAN	CACYBP	26 kDa		100% (7)	100% (7)	100% (15)	100% (11)
Peroxiredoxin-6 OS=Homo sapiens GN=PRDX6 PE=1 SV=3	PRDX6_HUMAN	PRDX6	25 kDa		100% (8)	100% (9)	100% (16)	100% (11)
Moesin OS=Homo sapiens GN=MSN PE=1 SV=3	MOES_HUMAN	MSN	68 kDa		100% (27)	100% (12)	100% (18)	100% (11)
Sex comb on midleg-like protein 2 OS=Homo sapiens GN=SCML2 PE=1 SV=1	SCML2_HUMAN	SCML2	77 kDa		100% (11)	9% (0)		100% (10)
Histidine triad nucleotide-binding protein 1 OS=Homo sapiens GN=HINT1 PE=1 SV=2	HINT1_HUMAN	HINT1	14 kDa		100% (4)	100% (4)	24% (0)	100% (10)
Heterogeneous nuclear ribonucleoprotein L OS=Homo sapiens GN=HNRNPL PE=1 SV=2	HNRPL_HUMAN	HNRNPL	64 kDa		100% (13)	100% (15)	97% (0)	100% (10)
Calmodulin-like protein 5 OS=Homo sapiens GN=CALML5 PE=1 SV=2	CALL5_HUMAN	CALML5	16 kDa		100% (14)	100% (3)	100% (2)	100% (10)
60S ribosomal protein L35a OS=Homo sapiens GN=RPL35A PE=1 SV=2	RL35A_HUMAN	RPL35A	13 kDa		100% (4)	100% (2)	100% (4)	100% (10)
Heterogeneous nuclear ribonucleoproteins C1/C2 OS=Homo sapiens GN=HNRNPC PE=1 SV=4	HNRPC_HUMAN	HNRNPC	34 kDa		100% (10)	100% (6)	100% (5)	100% (10)
Dynein light chain 1, cytoplasmic OS=Homo sapiens GN=DYNLL1 PE=1 SV=1	DYL1_HUMAN	DYNLL1	10 kDa		100% (9)	100% (4)	100% (5)	100% (10)
Plasminogen activator inhibitor 1 RNA-binding protein OS=Homo sapiens GN=SERBP1 PE=1 SV=2	PAIRB_HUMAN	SERBP1	45 kDa		100% (8)	100% (9)	100% (8)	100% (10)
40S ribosomal protein S20 OS=Homo sapiens GN=RPS20 PE=1 SV=1	RS20_HUMAN	RPS20	13 kDa		100% (9)	100% (9)	100% (9)	100% (10)
Gasdermin-A OS=Homo sapiens GN=GSDMA PE=1 SV=4	GSDMA_HUMAN	GSDMA	49 kDa		100% (11)	100% (10)	100% (10)	100% (10)
Galectin-1 OS=Homo sapiens GN=LGALS1 PE=1 SV=2	LEG1_HUMAN	LGALS1	15 kDa		100% (8)	100% (8)	100% (10)	100% (10)
Vinculin OS=Homo sapiens GN=VCL PE=1 SV=4	VINC_HUMAN	VCL	124 kDa		100% (23)	100% (7)	100% (11)	100% (10)
40S ribosomal protein S12 OS=Homo sapiens GN=RPS12 PE=1 SV=3	RS12_HUMAN	RPS12	15 kDa		100% (12)	100% (8)	100% (11)	100% (10)
Glutathione S-transferase P OS=Homo sapiens GN=GSTP1 PE=1 SV=2	GSTP1_HUMAN	GSTP1	23 kDa		100% (20)	100% (11)	100% (12)	100% (10)
Phosphatidylinositide phosphatase SAC2 OS=Homo sapiens GN=INPP5F PE=1 SV=3	SAC2_HUMAN	INPP5F	128 kDa		100% (14)		100% (12)	100% (10)
Probable ATP-dependent RNA helicase DDX20 OS=Homo sapiens GN=DDX20 PE=1 SV=2	DDX20_HUMAN	DDX20	92 kDa		100% (11)	100% (6)	100% (13)	100% (10)
Phosphoglycerate mutase 1 OS=Homo sapiens GN=PGAM1 PE=1 SV=2	PGAM1_HUMAN	PGAM1	29 kDa		100% (9)	100% (10)	100% (14)	100% (10)
RuvB-like 2 OS=Homo sapiens GN=RUVBL2 PE=1 SV=3	RUVB2_HUMAN	RUVBL2	51 kDa		100% (12)	100% (8)	100% (16)	100% (10)
Eukaryotic translation initiation factor 3 subunit C OS=Homo sapiens GN=EIF3C PE=1 SV=1	EIF3C_HUMAN	EIF3C	105 kDa		100% (17)	100% (11)	100% (17)	100% (10)
Calpain-1 catalytic subunit OS=Homo sapiens GN=CAPN1 PE=1 SV=1	CAN1_HUMAN	CAPN1	82 kDa		100% (21)	100% (4)	100% (21)	100% (10)
Keratinocyte proline-rich protein OS=Homo sapiens GN=KPRP PE=1 SV=1	KPRP_HUMAN	KPRP	64 kDa		100% (23)	100% (23)	100% (32)	100% (10)
60S ribosomal protein L36a-like OS=Homo sapiens GN=RPL36AL PE=1 SV=3	RL36L_HUMAN	RPL36AL	12 kDa		95% (7)	95% (9)	95% (4)	100% (10)
60S ribosomal protein L29 OS=Homo sapiens GN=RPL29 PE=1 SV=2	RL29_HUMAN	RPL29	18 kDa		100% (6)	100% (4)	100% (1)	100% (9)
Antileukoproteinase OS=Homo sapiens GN=SLPI PE=1 SV=2	SLPI_HUMAN	SLPI	14 kDa		100% (32)	100% (6)	100% (2)	100% (9)
40S ribosomal protein S30 OS=Homo sapiens GN=FAU PE=1 SV=1	RS30_HUMAN	FAU	7 kDa		100% (7)	100% (4)	100% (3)	100% (9)
Heterogeneous nuclear ribonucleoproteins A2/B1 OS=Homo sapiens GN=HNRNPA2B1 PE=1 SV=2	ROA2_HUMAN	HNRNPA2B1	37 kDa		100% (9)	100% (2)	100% (4)	100% (9)
Protein transport protein Sec16A OS=Homo sapiens GN=SEC16A PE=1 SV=3	SC16A_HUMAN	SEC16A	234 kDa		100% (1)	100% (2)	100% (5)	100% (9)
MAP7 domain-containing protein 1 OS=Homo sapiens GN=MAP7D1 PE=1 SV=1	MA7D1_HUMAN	MAP7D1	93 kDa		100% (6)	100% (11)	100% (6)	100% (9)
Aminoacyl tRNA synthase complex-interacting multifunctional protein 2 OS=Homo sapiens GN=AIMP2 PE=1 SV=2	AIMP2_HUMAN	AIMP2	35 kDa		100% (8)	100% (7)	100% (6)	100% (9)
60S ribosomal protein L22 OS=Homo sapiens GN=RPL22 PE=1 SV=2	RL22_HUMAN	RPL22	15 kDa		100% (10)	100% (6)	100% (6)	100% (9)
Alpha-centractin OS=Homo sapiens GN=ACTR1A PE=1 SV=1	ACTZ_HUMAN	ACTR1A	43 kDa		100% (6)	100% (7)	100% (6)	100% (9)
Proteasome subunit alpha type-1 OS=Homo sapiens GN=PSMA1 PE=1 SV=1	PSA1_HUMAN	PSMA1	30 kDa		100% (10)	100% (6)	100% (7)	100% (9)
Gamma-glutamylcyclotransferase OS=Homo sapiens GN=GGCT PE=1 SV=1	GGCT_HUMAN	GGCT	21 kDa		100% (10)	100% (6)	100% (7)	100% (9)
Proteasome subunit alpha type-6 OS=Homo sapiens GN=PSMA6 PE=1 SV=1	PSA6_HUMAN	PSMA6	27 kDa		100% (13)	100% (8)	100% (8)	100% (9)
Proteasome subunit alpha type-2 OS=Homo sapiens GN=PSMA2 PE=1 SV=2	PSA2_HUMAN	PSMA2	26 kDa		100% (8)	100% (8)	100% (8)	100% (9)
Proteasome subunit beta type-5 OS=Homo sapiens GN=PSMB5 PE=1 SV=3	PSB5_HUMAN	PSMB5	28 kDa		100% (10)	100% (10)	100% (8)	100% (9)
La-related protein 1 OS=Homo sapiens GN=LARP1 PE=1 SV=2	LARP1_HUMAN	LARP1	124 kDa		100% (9)	100% (2)	100% (8)	100% (9)
Proteasome subunit alpha type-7 OS=Homo sapiens GN=PSMA7 PE=1 SV=1	PSA7_HUMAN	PSMA7	28 kDa		100% (12)	100% (9)	100% (9)	100% (9)
Heterogeneous nuclear ribonucleoprotein F OS=Homo sapiens GN=HNRNPF PE=1 SV=3	HNRPF_HUMAN	HNRNPF	46 kDa		100% (11)	100% (7)	100% (9)	100% (9)
Cell cycle and apoptosis regulator protein 2 OS=Homo sapiens GN=CCAR2 PE=1 SV=2	CCAR2_HUMAN	CCAR2	103 kDa		100% (12)		100% (9)	100% (9)
Activator of 90 kDa heat shock protein ATPase homolog 1 OS=Homo sapiens GN=AHSA1 PE=1 SV=1	AHSA1_HUMAN	AHSA1	38 kDa		100% (8)	100% (4)	100% (10)	100% (9)
Heterogeneous nuclear ribonucleoprotein H OS=Homo sapiens GN=HNRNPH1 PE=1 SV=4	HNRH1_HUMAN	HNRNPH1	49 kDa		100% (9)	100% (9)	100% (11)	100% (9)
Cystatin-A OS=Homo sapiens GN=CSTA PE=1 SV=1	CYTA_HUMAN	CSTA	11 kDa		100% (20)	100% (11)	100% (12)	100% (9)
Eukaryotic translation initiation factor 5A-1 OS=Homo sapiens GN=EIF5A PE=1 SV=2	IF5A1_HUMAN	EIF5A	17 kDa		100% (8)	100% (11)	100% (12)	100% (9)
Alpha-1-antitrypsin OS=Homo sapiens GN=SERPINA1 PE=1 SV=3	A1AT_HUMAN	SERPINA1	47 kDa		100% (40)	100% (7)	100% (13)	100% (9)
DnaJ homolog subfamily A member 2 OS=Homo sapiens GN=DNAJA2 PE=1 SV=1	DNJA2_HUMAN	DNAJA2	46 kDa		100% (11)	100% (12)	100% (13)	100% (9)
Rab GDP dissociation inhibitor beta OS=Homo sapiens GN=GDI2 PE=1 SV=2	GDIB_HUMAN	GDI2	51 kDa		100% (16)	100% (7)	100% (13)	100% (9)
Protein-glutamine gamma-glutamyltransferase 2 OS=Homo sapiens GN=TGM2 PE=1 SV=2	TGM2_HUMAN	TGM2	77 kDa		100% (2)	100% (8)	100% (13)	100% (9)
Exportin-1 OS=Homo sapiens GN=XPO1 PE=1 SV=1	XPO1_HUMAN	XPO1	123 kDa		100% (18)	100% (8)	100% (22)	100% (9)
Ezrin OS=Homo sapiens GN=EZR PE=1 SV=4	EZRI_HUMAN	EZR	69 kDa		100% (14)	100% (6)	100% (9)	100% (9)
Immunoglobulin lambda-1 light chain OS=Homo sapiens PE=1 SV=1	IGL1_HUMAN		23 kDa		100% (26)	84% (5)	84% (6)	100% (9)
NFX1-type zinc finger-containing protein 1 OS=Homo sapiens GN=ZNFX1 PE=2 SV=2	ZNFX1_HUMAN	ZNFX1	220 kDa		100% (3)	100% (19)		100% (8)
Probable ATP-dependent RNA helicase DDX58 OS=Homo sapiens GN=DDX58 PE=1 SV=2	DDX58_HUMAN	DDX58	107 kDa			100% (15)		100% (8)
Heterogeneous nuclear ribonucleoprotein D-like OS=Homo sapiens GN=HNRNPDL PE=1 SV=3	HNRDL_HUMAN	HNRNPDL	46 kDa		100% (7)	100% (7)		100% (8)
Carbonyl reductase [NADPH] 1 OS=Homo sapiens GN=CBR1 PE=1 SV=3	CBR1_HUMAN	CBR1	30 kDa		100% (2)	100% (3)	100% (2)	100% (8)
